# Supplementary material for: Seasonal Abundance and Diversity of Culicoides Biting Midges in Livestock Sheds in Kanchanaburi Province, Thailand
Source: Insects. 2024 Sep 14;15(9):701. doi: 10.3390/insects15090701 (PMC11432189; doi:10.3390/insects15090701)
Supplement: Supplementary file 1 [file insects-15-00701-s001.zip]

Archive with 1 entries (1 files):
- insects-3123927-supplementary.pdf
